# Supplementary material for: Molecular Typing, Antibiotic Resistance and Enterotoxin Gene Profiles of Staphylococcus aureus Isolated from Humans in South Korea
Source: Microorganisms. 2022 Mar 17;10(3):642. doi: 10.3390/microorganisms10030642 (PMC8952563; doi:10.3390/microorganisms10030642)
Supplement: Supplementary file 1 [file microorganisms-10-00642-s001.zip]

Archive with 1 entries (1 files):
- microorganisms-1616100-supplementary.pdf
